# Supplementary material for: Determinants of knowledge and attitudes toward Mpox among medical students: A cross-sectional study from Kurdistan region of Iraq
Source: PLoS One. 2026 May 29;21(5):e0350502. doi: 10.1371/journal.pone.0350502 (PMC13221006; doi:10.1371/journal.pone.0350502)
Supplement: S3 Data — (XLSX) [file pone.0350502.s003.xlsx]

## Sheet: Minimal dataset
Age	Gender	Stage	Place of Residence	Knowledge of smallpox	Vaccinated against COVID-19	Received seasonal influenza vaccine	History of chickenpox disease	Received training programs about Mpox	Source of Knowledge about Mpox	K1	K2	K3	K4	K5	K6	K7	K8	K9	K10	K11	K12	K13	K14	K's Sum	K interpretation	A1	A2	A3	A4	A5	A6	A7	A8	A9	A10	A11	A12	A's Sum	A interpretation
1	1	2	1	1	2	2	1	2	5	2	2	2	1	2	1	2	2	2	0	2	2	2	1	23	2	4	3	4	5	4	4	3	4	4	4	5	3	47	2
2	1	2	1	1	1	2	1	2	1	2	1	1	2	1	1	2	2	2	2	2	2	2	1	23	2	5	2	5	3	5	5	4	5	4	3	1	5	47	2
2	1	2	1	1	1	2	2	2	3	2	2	2	2	1	1	2	1	0	2	2	2	2	2	23	2	3	5	4	1	4	5	5	4	4	5	5	4	49	2
2	1	2	1	1	1	2	1	2	5	2	1	0	2	2	1	2	2	2	2	2	2	2	1	23	2	5	2	5	2	5	5	5	5	3	2	5	5	49	2
1	1	1	1	1	1	2	2	2	3	2	2	0	2	0	2	2	1	2	2	2	2	2	2	23	2	4	4	5	2	5	5	4	4	3	4	5	5	50	2
2	1	2	1	1	2	2	1	2	3	2	2	2	2	2	2	2	2	0	2	0	2	2	2	24	2	1	5	1	5	1	1	5	1	5	5	5	5	40	1
1	1	2	1	1	2	2	1	2	5	2	1	1	2	2	1	2	2	2	2	2	2	2	1	24	2	3	4	3	4	2	5	3	3	3	4	5	3	42	1
2	1	2	1	1	1	2	2	2	3	2	2	2	2	1	1	2	2	1	2	2	2	2	1	24	2	4	2	5	3	3	4	4	4	3	3	4	3	42	1
2	1	2	1	1	1	2	2	1	5	2	1	2	2	2	0	2	2	2	2	2	2	2	1	24	2	5	2	4	1	4	4	4	4	2	4	5	4	43	2
1	1	2	1	1	1	2	1	2	3	2	2	2	1	1	1	2	2	2	2	2	2	2	1	24	2	3	3	4	1	5	4	5	3	3	3	5	5	44	2
2	1	1	1	2	1	2	1	2	5	1	1	2	2	2	1	2	2	2	2	2	2	2	1	24	2	5	2	4	3	4	5	5	4	3	3	4	3	45	2
2	1	2	1	1	1	2	1	1	4	2	2	2	2	0	0	2	2	2	2	2	2	2	2	24	2	2	5	3	3	1	5	5	3	5	5	5	5	47	2
2	1	2	1	1	1	2	1	2	4	1	2	2	2	2	1	2	2	2	2	2	2	2	0	24	2	5	3	4	4	4	4	4	5	1	4	4	5	47	2
1	1	1	1	1	1	2	1	2	3	2	2	2	1	1	1	2	2	2	2	2	2	2	1	24	2	5	1	5	1	5	5	5	5	3	3	5	5	48	2
1	1	1	1	2	2	2	2	2	5	2	1	2	2	2	1	1	2	2	2	2	2	2	2	25	2	4	3	3	3	1	3	3	3	3	3	3	3	35	1
2	1	2	1	1	2	2	2	1	5	2	2	2	2	2	1	2	2	2	2	2	2	2	0	25	2	4	3	5	3	3	4	2	5	3	1	4	2	39	1
1	1	2	1	1	1	2	2	2	3	2	2	2	2	1	0	2	2	2	2	2	2	2	2	25	2	2	1	5	1	5	5	5	3	1	5	4	4	41	1
2	1	2	1	1	2	2	2	2	5	2	2	2	2	2	0	2	2	2	2	2	2	2	1	25	2	5	1	4	1	2	4	5	3	3	4	5	4	41	1
2	1	2	1	1	1	1	1	2	3	2	2	2	2	1	1	2	2	2	2	2	2	2	1	25	2	5	1	5	1	5	3	5	5	1	2	5	5	43	2
1	1	1	1	1	1	2	1	2	1	2	1	2	2	2	1	2	2	2	2	2	2	2	1	25	2	5	1	5	3	5	4	3	5	1	2	5	5	44	2
1	1	1	1	2	2	2	2	2	5	2	2	2	2	1	1	2	2	2	2	2	2	2	1	25	2	5	2	5	2	4	5	5	5	2	3	4	4	46	2
2	1	2	1	1	1	2	1	2	3	2	2	2	2	2	0	2	2	2	2	2	2	2	1	25	2	5	1	5	1	5	5	5	4	2	3	5	5	46	2
2	1	2	1	1	2	2	1	2	5	2	0	2	2	2	1	2	2	2	2	2	2	2	2	25	2	5	1	5	3	5	5	4	5	1	3	5	5	47	2
1	1	1	1	2	1	2	2	2	1	2	2	2	2	2	0	2	2	2	2	2	2	2	2	26	2	4	2	4	2	4	4	2	4	2	2	4	4	38	1
1	1	1	1	1	1	2	1	2	3	2	2	2	2	2	0	2	2	2	2	2	2	2	2	26	2	5	1	5	4	4	3	3	3	4	4	1	2	39	1
2	1	2	1	1	1	2	1	1	5	2	2	2	2	2	0	2	2	2	2	2	2	2	2	26	2	5	3	5	1	5	5	5	4	2	2	5	1	43	2
2	1	1	1	2	1	2	1	2	3	2	1	2	2	2	1	2	2	2	2	2	2	2	2	26	2	5	4	5	2	3	5	5	4	4	3	4	5	49	2
2	1	2	1	1	1	2	1	2	3	2	2	2	2	2	2	2	2	2	2	2	2	2	0	26	2	4	3	4	1	5	5	5	3	5	5	4	5	49	2
1	1	1	2	2	2	2	2	2	3	2	0	0	2	1	0	0	2	1	1	0	2	2	0	13	1	5	1	3	3	3	3	3	3	4	2	2	1	33	1
1	1	1	2	2	2	2	2	2	5	2	1	2	2	0	0	0	0	2	2	0	0	2	0	13	1	3	1	3	2	1	5	3	4	3	5	1	4	35	1
2	1	2	2	1	1	2	1	2	5	2	1	2	1	1	1	1	1	1	1	1	1	1	1	16	1	5	3	3	1	2	5	5	3	5	2	1	1	36	1
2	1	2	2	1	1	2	1	2	5	2	2	0	2	0	0	2	0	0	2	2	2	2	0	16	1	5	1	5	1	1	5	5	3	4	5	5	5	45	2
1	1	2	2	1	1	2	2	2	2	2	1	1	1	1	1	2	1	1	1	2	1	2	1	18	1	5	3	5	4	5	5	4	3	5	4	3	4	50	2
1	1	1	2	1	1	2	1	2	3	2	2	2	0	2	2	0	2	1	2	1	1	0	2	19	1	1	5	2	3	3	3	3	3	3	1	1	2	30	1
2	1	2	2	1	2	2	1	2	3	2	0	1	2	1	1	1	2	1	2	1	2	1	2	19	1	4	2	4	2	1	3	5	3	2	4	5	4	39	1
2	1	2	2	1	1	1	1	2	5	2	0	1	2	2	1	2	1	0	2	2	2	0	2	19	1	4	2	5	2	4	2	5	4	4	5	3	5	45	2
1	1	1	2	2	2	2	1	2	4	0	0	1	2	2	0	2	2	2	2	2	2	2	2	21	2	4	2	5	4	5	5	4	3	4	4	5	5	50	2
2	1	1	2	2	1	2	2	2	4	1	2	2	2	2	0	2	2	2	2	2	2	2	2	25	2	3	4	4	1	3	5	5	3	1	4	2	5	40	1
2	1	2	2	1	2	2	1	2	3	2	2	2	2	2	1	1	2	2	2	2	2	2	2	26	2	3	2	5	1	3	4	2	5	1	2	3	2	33	1
2	1	2	2	1	1	2	1	2	5	2	2	2	2	2	0	2	2	2	2	2	2	2	2	26	2	1	5	1	5	1	1	5	1	5	5	5	5	40	1
2	2	1	1	1	2	2	2	2	3	0	0	2	2	1	0	2	2	0	0	0	0	1	1	11	1	5	4	5	2	3	4	5	5	5	4	3	3	48	2
1	2	1	1	2	2	2	1	2	4	1	1	0	2	0	2	0	2	0	2	2	0	0	1	13	1	3	3	3	3	4	5	3	3	3	2	4	2	38	1
2	2	2	1	1	1	2	1	2	3	2	0	1	1	1	0	2	2	1	0	0	0	2	1	13	1	5	3	5	1	5	5	5	5	2	3	5	3	47	2
1	2	1	1	2	2	2	2	2	4	2	2	0	2	0	0	2	0	0	2	0	2	2	0	14	1	1	3	1	4	3	2	2	1	1	2	2	4	26	1
1	2	1	1	2	1	2	2	2	5	2	0	2	2	0	0	0	2	0	2	2	0	0	2	14	1	2	4	1	4	2	2	2	3	2	2	1	3	28	1
1	2	2	1	2	2	2	1	2	5	1	1	1	1	1	1	1	1	1	1	1	1	1	1	14	1	3	4	2	2	4	1	2	3	2	4	2	2	31	1
2	2	2	1	2	1	2	2	1	4	1	1	1	1	1	1	1	1	1	1	1	1	1	1	14	1	1	1	4	1	4	3	4	5	1	1	4	4	33	1
1	2	1	1	2	1	2	2	2	3	1	1	1	1	1	1	1	1	1	1	1	1	1	1	14	1	3	3	3	3	3	3	3	3	3	3	3	3	36	1
2	2	1	1	1	1	2	1	2	3	1	1	1	1	1	1	1	1	1	1	1	1	1	1	14	1	5	1	5	1	5	5	1	5	1	1	5	1	36	1
2	2	1	1	1	2	2	1	2	3	1	1	1	1	1	1	1	1	1	1	1	1	1	1	14	1	5	1	5	1	5	5	3	5	3	1	1	1	36	1
1	2	1	1	2	1	2	2	2	1	0	1	2	1	1	1	1	1	1	1	1	1	1	1	14	1	1	1	5	2	1	1	5	1	5	5	5	5	37	1
1	2	1	1	2	1	2	2	2	2	1	1	1	1	1	1	1	1	1	1	1	1	1	1	14	1	3	3	3	3	3	3	3	3	3	3	4	3	37	1
1	2	1	1	2	1	2	2	2	2	1	1	1	1	1	1	1	1	1	1	1	1	1	1	14	1	3	3	3	3	3	3	3	3	3	3	4	3	37	1
2	2	2	1	1	2	2	1	2	1	1	1	1	1	1	1	1	1	1	1	1	1	1	1	14	1	5	2	3	3	3	3	3	3	3	3	3	3	37	1
1	2	1	1	2	2	1	2	2	5	0	0	0	2	0	2	1	0	2	1	2	2	2	0	14	1	2	2	3	3	4	5	5	1	5	1	5	2	38	1
2	2	2	1	2	2	2	2	2	5	1	1	1	1	1	1	1	1	1	1	1	1	1	1	14	1	2	3	3	1	3	4	3	5	2	3	4	5	38	1
1	2	1	1	2	2	2	2	2	3	1	1	1	1	1	1	1	1	1	1	1	1	1	1	14	1	5	2	4	3	4	4	3	4	3	2	3	3	40	1
2	2	2	1	2	1	2	1	2	3	2	2	0	1	0	1	2	1	0	0	0	2	2	1	14	1	5	1	5	4	5	4	3	4	1	2	3	4	41	1
1	2	1	1	2	2	2	2	2	1	1	1	1	1	1	1	1	1	1	1	1	1	1	1	14	1	5	3	4	3	3	3	4	4	4	2	3	4	42	1
2	2	2	1	2	1	2	1	2	5	2	2	0	1	1	0	2	0	0	0	1	1	2	2	14	1	4	3	4	1	2	5	4	4	2	4	4	5	42	1
1	2	1	1	2	2	2	2	2	3	1	1	1	1	1	1	1	1	1	1	1	1	1	1	14	1	4	3	3	3	3	5	5	3	3	4	4	3	43	2
2	2	2	1	2	1	2	2	2	5	1	1	1	1	1	1	1	1	1	1	1	1	1	1	14	1	5	2	4	2	3	5	3	4	2	3	5	5	43	2
2	2	2	1	2	1	2	1	2	2	1	1	1	1	1	1	1	1	1	1	1	1	1	1	14	1	5	5	3	3	3	3	3	4	2	4	4	4	43	2
1	2	2	1	2	1	2	1	2	3	1	1	1	1	1	1	1	1	1	1	1	1	1	1	14	1	4	3	5	5	3	4	4	4	4	4	5	5	50	2
2	2	2	1	1	1	2	1	2	5	2	1	1	1	1	1	1	1	1	1	1	1	1	1	15	1	1	3	1	5	1	1	1	1	4	3	2	2	25	1
2	2	2	1	1	2	2	1	2	3	2	1	0	2	1	0	2	1	1	0	1	1	2	1	15	1	4	2	2	1	3	5	5	5	2	2	2	1	34	1
2	2	2	1	1	1	2	2	2	4	2	1	1	2	0	0	2	1	1	1	1	1	1	1	15	1	5	3	2	1	5	1	3	3	1	3	5	2	34	1
1	2	2	1	2	1	2	1	2	3	2	1	0	1	0	0	2	1	1	1	2	1	2	1	15	1	4	1	4	2	4	5	3	4	2	1	4	1	35	1
1	2	1	1	2	1	2	1	2	3	1	1	2	1	1	1	1	1	1	1	1	1	1	1	15	1	3	3	3	3	3	3	3	3	3	3	3	3	36	1
1	2	1	1	1	2	2	2	2	3	1	1	1	2	0	1	1	2	1	1	1	1	1	1	15	1	5	2	4	2	4	4	2	4	3	2	4	1	37	1
1	2	1	1	2	2	2	2	2	3	1	2	1	1	1	1	1	1	1	1	1	1	1	1	15	1	4	4	4	2	1	4	4	4	2	3	2	3	37	1
1	2	1	1	2	2	2	2	2	4	1	1	2	1	1	1	1	1	1	1	1	1	1	1	15	1	5	1	5	1	5	5	5	5	1	1	5	1	40	1
1	2	1	1	1	2	2	1	2	2	2	0	1	1	1	1	2	1	0	2	2	0	2	0	15	1	5	1	5	1	5	4	5	4	2	2	4	2	40	1
1	2	1	1	2	2	2	1	2	3	2	1	1	1	1	1	1	1	1	1	1	1	1	1	15	1	5	3	4	1	3	3	4	4	2	3	4	5	41	1
1	2	1	1	1	2	1	1	2	1	2	0	0	2	1	1	2	0	2	0	2	0	2	1	15	1	5	1	5	3	5	5	5	5	4	1	5	1	45	2
1	2	1	1	2	2	2	2	2	3	2	2	2	0	2	0	0	2	0	0	2	0	2	2	16	1	1	4	2	3	2	2	2	4	3	3	3	3	32	1
1	2	2	1	1	1	2	1	2	3	2	1	0	1	0	0	2	2	1	0	2	2	2	1	16	1	5	1	3	2	3	4	3	4	3	2	3	2	35	1
1	2	2	1	1	1	2	2	1	1	2	2	1	1	1	1	1	1	0	1	1	2	1	1	16	1	4	3	4	2	2	4	4	5	1	3	4	3	39	1
2	2	2	1	2	2	2	2	2	2	1	0	0	2	1	0	2	1	1	2	1	1	2	2	16	1	3	2	4	3	4	3	4	3	3	2	5	5	41	1
1	2	2	1	1	2	2	1	2	3	2	0	1	0	2	0	2	1	0	0	2	2	2	2	16	1	4	2	4	3	2	4	2	3	4	5	4	5	42	1
1	2	2	1	1	1	2	1	2	1	1	0	2	2	0	1	2	0	2	1	2	0	2	1	16	1	4	1	4	3	5	4	4	4	3	4	5	4	45	2

## Sheet: Code
Age	Gender	Stage	Place of residence	Knowledge of smallpox	Vaccinated against COVID-19	Received seasonal influenza vaccine	History of chickenpox disease	Received training programs about Mpox	Source of Knowledge	Knowledge	Attitude	Knowledge and attitude categorization
21 and below=1	Male=1	Preclinical=1	Urban=1	Yes=1	Yes=1	Yes=1	Yes=1	Yes=1	Family member=1	Yes=2	Strongly agree=5	Poor=1
22 and above=2	Female=2	Clinical=2	Rural=2	No=2	No=2	No=2	No=2	No=2	Friends=2	Uncertain=1	Agree=4	Good=2
									Social Media=3	N0=0	Neutral=3
									Research article=4		Disagree=2
									Scientific websites=5		Strongly disagree=1
